# Supplementary material for: Molecular Subtyping of Invasive Breast Cancer Using a PAM50-Based Multigene Expression Test-Comparison with Molecular-Like Subtyping by Tumor Grade/Immunohistochemistry and Influence on Oncologist’s Decision on Systemic Therapy in a Real-World Setting
Source: Int J Mol Sci. 2022 Aug 5;23(15):8716. doi: 10.3390/ijms23158716 (PMC9368794; doi:10.3390/ijms23158716)
Supplement: Supplementary file 1 [file ijms-23-08716-s001.zip]

Archive with 1 entries (1 files):
- ijms-1824104-supplementary.pdf
